# Supplementary material for: The Effect of Intermittent versus Continuous Non-Invasive Blood Pressure Monitoring on the Detection of Intraoperative Hypotension, a Sub-Study
Source: J Clin Med. 2022 Jul 14;11(14):4083. doi: 10.3390/jcm11144083 (PMC9321987; doi:10.3390/jcm11144083)
Supplement: Supplementary file 1 [file jcm-11-04083-s001.zip]

Archive with 1 entries (1 files):
- jcm-1771328-supplementary.pdf
